# Supplementary material for: Assessing the priority of human rights and mental health: the PHRAME approach
Source: BJPsych Open. 2023 Mar 27;9(2):e56. doi: 10.1192/bjo.2023.41 (PMC10134285; doi:10.1192/bjo.2023.41)
Supplement: Supplementary file 1 [file bjosup.zip]

Archive with 4 entries (4 files):
- S2056472423000418sup001.docx
- S2056472423000418sup002.pdf
- S2056472423000418sup003.docx
- S2056472423000418sup004.pdf
